# Supplementary material for: Predictive values of stool-based tests for mucosal healing among Taiwanese patients with ulcerative colitis: a retrospective cohort analysis
Source: PeerJ. 2020 Jul 14;8:e9537. doi: 10.7717/peerj.9537 (PMC7367046; doi:10.7717/peerj.9537)
Supplement: Supplemental Information 1 [file peerj-08-9537-s001.xlsx]

## Sheet: DATA
SEX	age	Disease_Duration	Disease-Extent	Current_Drug_5_ASA_1=Yes_0=No	Current_Drug_5_ASA_Enema_1=Yes_0=No	Current_Drug_Biologic__1=Yes_0=No	Current_Drug_Steroid_1=Yes_0=No	Current_Drug_Immunomodulator_1=Yes_0=No	WBC	Hb	Plt	CRP	ESR	iFOBT	FC	Mayo-StoolFrequency	Mayo-RectalBleeding	Mayo-Endoscopy	Mayo-GeneralCondition	Total_Mayo_Score	CMH	EMH
1	61	11	3	1	0	0	0	1	4.6	12.9	217	0.04	18	400	1304	0	0	1	1	2	N	Y
1	68	8	1	1	1	0	0	0	3.8	12.4	248	0.16	22	7	48.7	0	0	1	1	2	N	Y
0	38	5	3	1	1	0	1	0	6.2	15.4	180	0.04	4	43	100	0	0	1	1	2	N	Y
0	35	0	2	1	1	0	0	0	8.2	14.1	623	2.45	19	184	5075.41	3	2	3	2	10	N	N
0	51	2	2	1	1	0	1	0	8.7	9.9	367	0.54	30	400	912	2	2	3	2	9	N	N
0	21	3	3	1	1	0	0	0	4.7	14.6	331	0.02	2	7	1800	0	0	1	0	1	N	Y
1	45	2	3	1	1	0	0	0	3.9	7.6	459	0.07	16	400	804	1	2	1	1	5	N	Y
0	36	2	2	1	0	0	1	1	14.3	14.7	415	0.94	16	400	1482	2	0	3	1	6	N	N
0	62	31	2	0	1	0	0	1	4.3	14.2	196	0.04	10	7	156	0	0	0	1	1	Y	Y
1	63	3	3	1	1	0	0	0	5.5	13.1	196	0.05	8	28	100	1	0	0	0	1	Y	Y
0	30	7	3	1	1	0	0	1	4.5	9.9	193	0.82	32	400	45.05	2	0	3	1	6	N	N
1	46	1	3	1	1	0	0	0	5.5	9.6	219	0.24	8	49	715	1	1	3	1	6	N	N
1	38	2	3	1	0	0	0	0	7.7	13.5	246	0.1	10	7	20	1	0	0	0	1	Y	Y
0	57	7	3	1	1	0	0	0	9.1	15.1	233	0.78	29	7	10.2	0	0	0	0	0	Y	Y
0	52	3	1	1	1	0	1	1	8.8	15.1	222	0.02	2	7	42	0	1	1	2	4	N	Y
0	53	8	3	1	1	0	0	0	9.6	14.5	287	0.46	17	121	100.5	3	2	3	2	10	N	N
0	49	0	2	1	0	0	0	0	6.9	14.9	270	0.7	13	7	114	1	0	0	0	1	Y	Y
0	63	0	1	1	0	0	1	0	7.9	13.3	347	0.7	13	400	1632	1	3	3	2	9	N	N
1	46	16	3	1	1	0	1	0	7.4	10.2	621	0.31	53	293	420	2	2	3	1	8	N	N
0	37	0	1	1	1	0	0	0	6.8	14.7	268	0.06	11	307	77.76	1	0	2	1	4	N	N
0	27	0	1	1	0	0	0	1	7.7	14.2	319	0.11	2	7	115.75	1	0	1	0	2	N	Y
0	43	16	3	1	0	0	1	1	8.8	13.2	348	0.73	43	244	1800	1	0	2	1	4	N	N
0	50	0	2	1	0	0	0	0	5.9	15.2	225	0.05	5	56	38.75	1	0	1	1	3	N	Y
0	63	20	1	1	0	0	0	0	9.6	14.7	355	0.1	16	7	1385	3	1	1	1	6	N	Y
0	37	2	2	1	0	0	1	0	9.6	15.4	436	0.15	8	7	10.5	0	0	0	1	1	Y	Y
1	45	5	2	1	0	0	1	0	8.8	9.6	493	0.51	72	177	1800	2	2	2	3	9	N	N
1	50	10	1	1	1	0	0	1	5.4	12.4	182	0.1	8	7	59.95	1	0	0	1	2	Y	Y
0	51	4	2	1	1	0	0	0	5.4	14.6	205	0.23	9	7	30.55	0	0	1	0	1	N	Y
0	60	10	2	1	1	0	0	1	4.8	15.3	205	0.09	5	27	98.1	1	1	0	1	3	Y	Y
0	57	10	2	1	0	0	1	1	7.4	15.4	464	0.15	3	400	1800	3	0	2	1	6	N	N
1	53	3	3	1	0	0	0	0	5.6	14.1	218	0.04	2	7	10	1	0	0	0	1	Y	Y
0	64	6	3	1	1	0	0	0	5.4	16.2	219	0.13	11	7	63.7	1	0	0	0	1	Y	Y
0	54	3	1	1	1	0	0	0	6.6	15.7	305	0.26	9	46	535	2	1	2	0	5	N	N
1	39	10	2	0	1	0	0	0	7.1	13.7	261	0.09	8	7	29.3	1	0	1	0	2	N	Y
0	60	5	2	1	1	0	1	0	6.1	14.5	247	0.29	7	7	40	1	0		0	1	Y	Y
0	36	1	1	1	0	0	1	1	8.7	12.6	308	1.32	26	400	1800	2	2	3	1	8	N	N
0	39	1	1	0	1	0	0	0	5.4	17	242	0.14	2	46	555	1	0	2	1	4	N	N
0	24	1	1	1	1	0	0	0	5.7	13.7	173	0.09	2	7	56.65	1	0	0	1	2	Y	Y
1	55	6	3	1	0	0	0	0	5.6	8.8	351	0.03	6	400	625	2	1		1	6	N	N
0	15	4	2	1	0	1	0	0	8.9	15.2	337	0.04	2	52	692.08	2	1	0	0	3	Y	Y
1	37	14	2	1	0	0	1	0	5	12.7	212	0.16	7	7	86.55	0	0	1	0	1	N	Y
1	39	11	2	1	0	0	1	0	8.1	12.2	261	0.27	24	400	1800	1	1	1	1	4	N	Y
0	79	1	1	1	0	0	0	0	6.7	14.6	190	0.05	2	7	245	1	0	1	0	2	N	Y
1	42	2	2	1	0	0	0	0	6.4	14.2	290	0.02	14	13	71.15	1	0	1	1	3	N	Y
1	44	2	2	1	0	0	0	1	5	8.2	319	0.75	16	89	4900	3	3	3	2	11	N	N
0	56	6	2	1	0	0	0	0	4.9	14.2	268	0.05	5	30	7	0	0	0	0	0	Y	Y
0	28	1	2	1	1	0	0	0	7.5	13.4	285	0.12	16	88	47	2	2	1	1	6	N	Y
1	56	17	3	1	0	0	1	0	3.5	12.7	190	0.03	13	154	159	1	1	2	1	5	N	N
1	34	1	3	1	1	0	1	0	6.4	11.1	165	5.31	12	283	1705.78	2	1	0	1	8	N	N
0	34	13	1	1	1	0	1	0	10.3	16.7	256			9	3396.97	2	1	3	2	4	Y	Y

## Sheet: CODINGBOOK
	SEX	Disease-Extent
	1 = Female	1 = Proctitis
	0 = Male	2 = Left side colitis
		3 = Pancolitis
